# Supplementary material for: Refractoriness of aggressive behaviour to pharmacological treatment: cortical thickness analysis in autism spectrum disorder
Source: BJPsych Open. 2020 Aug 7;6(5):e85. doi: 10.1192/bjo.2020.71 (PMC7453794; doi:10.1192/bjo.2020.71)
Supplement: Supplementary file 1 [file bjosup.zip]

Archive with 2 entries (2 files):
- S205647242000071Xsup001.zip
- S205647242000071Xsup002.zip
